# Supplementary material for: Lipoprotein(a)/CD36 Interaction Drives IL-6/RhoA-GTP Signaling and miRNA Epigenetic Regulation in Coronary Artery Spasm
Source: Pharmaceuticals (Basel). 2025 Sep 16;18(9):1384. doi: 10.3390/ph18091384 (PMC12472529; doi:10.3390/ph18091384)
Supplement: Supplementary file 1 [file pharmaceuticals-18-01384-s001.zip]

Archive with 1 entries (1 files):
- pharmaceuticals-3770305-supplementary.pdf
